# Supplementary material for: Coding of Glioblastoma Progression and Therapy Resistance through Long Noncoding RNAs
Source: Cancers (Basel). 2020 Jul 8;12(7):1842. doi: 10.3390/cancers12071842 (PMC7409010; doi:10.3390/cancers12071842)
Supplement: Supplementary file 1 [file cancers-12-01842-s001.zip]

Archive with 5 entries (4 files):
- lnc2Cancer/
- lnc2Cancer/Figure S1.xlsx
- lnc2Cancer/Figure S2.xlsx
- lnc2Cancer/Figure S3.xlsx
- lnc2Cancer/Figure S4.xlsx
