# Supplementary material for: Coding of Glioblastoma Progression and Therapy Resistance through Long Noncoding RNAs
Source: Cancers (Basel). 2020 Jul 8;12(7):1842. doi: 10.3390/cancers12071842 (PMC7409010; doi:10.3390/cancers12071842)
Supplement: Supplementary file 1 [file cancers-12-01842-s001.zip › lnc2Cancer/Figure S1.xlsx]

## Sheet: Sheet1
LncRNA name	Cancer name	Methods	Expression pattern	Drug resistant	Circulating	Prognostic	Pubmed ID	Details
AC023115.3	glioblastoma	qPCR, westen blot, microarray etc.	down-regulated	✔	✘	✘	28499919	details
AK021444	glioblastoma multiforme	microarray, qPCR etc.	up-regulated	✘	✘	✘	27604987	details
AK124939	glioblastoma	qPCR etc.	differential expression	✘	✘	✔	23046790	details
ANRIL	glioblastoma	qPCR etc.	down-regulated	✘	✘	✘	27306825	details
ANRIL	glioblastoma	qPCR etc.	up-regulated	✘	✘	✔	23046790	details
anti-NOS2A	glioblastoma	qPCR etc.	up-regulated	✘	✘	✘	18820242	details
APTR	glioblastoma	qPCR, RNAi, Northern blot, Luciferase reporter assay etc.	up-regulated	✘	✘	✘	24748121	details
C12orf47	glioblastoma multiforme	qPCR, Cell transfection, MTT assay etc.	differential expression	✘	✘	✔	28168356	details
CASP5	glioblastoma multiforme	qPCR etc.	up-regulated	✘	✘	✘	29715460	details
DANCR	glioblastoma	qPCR, Western blot etc.	up-regulated	✘	✘	✔	29602127	details
ENSG00000235427	glioblastoma	Microarray, qPCR	differential expression	✘	✘	✘	27432080	details
ENSG00000261684	glioblastoma	microarray, qPCR etc.	up-regulated	✘	✘	✔	27784795	details
ENSG00000261924	glioblastoma	Microarray, qPCR	differential expression	✘	✘	✘	27432080	details
ENST00000398460	glioblastoma	Microarray, qPCR, Western blot, Luciferase reporter assay, etc	down-regulation	✘	✘	✘	29967262	details
ENST00000411660	glioblastoma	microarray, qPCR etc.	down-regulated	✘	✘	✘	25378224	details
ENST00000451515	glioblastoma	microarray, qPCR etc.	down-regulated	✘	✘	✘	25378224	details
ENST00000468639	glioblastoma multiforme	microarray, qPCR etc.	up-regulated	✘	✘	✘	27604987	details
ENST00000480032	glioblastoma multiforme	microarray, qPCR etc.	down-regulated	✘	✘	✘	27604987	details
ENST00000486254	glioblastoma multiforme	microarray, qPCR etc.	down-regulated	✘	✘	✘	27604987	details
ENST00000486541	glioblastoma multiforme	microarray, qPCR etc.	up-regulated	✘	✘	✘	27604987	details
ENST00000497139	glioblastoma multiforme	microarray, qPCR etc.	up-regulated	✘	✘	✘	27604987	details
ENST00000518554	glioblastoma	microarray, qPCR etc.	down-regulated	✘	✘	✘	27600337	details
ENST00000520186	glioblastoma	microarray, qPCR etc.	up-regulated	✘	✘	✘	27600337	details
ENST00000529019	glioblastoma multiforme	microarray, qPCR etc.	down-regulated	✘	✘	✘	27604987	details
ENST00000532691	glioblastoma multiforme	microarray, qPCR etc.	down-regulated	✘	✘	✘	27604987	details
ENST00000547415	glioblastoma	microarray, qPCR etc.	down-regulated	✘	✘	✘	27600337	details
ENST00000559148	glioblastoma multiforme	microarray, qPCR etc.	up-regulated	✘	✘	✘	27604987	details
ENST00000559981	glioblastoma	microarray, qPCR etc.	up-regulated	✘	✘	✘	27600337	details
ENST00000569946	glioblastoma multiforme	microarray, qPCR etc.	down-regulated	✘	✘	✘	27604987	details
ENST00000596492	glioblastoma multiforme	microarray, qPCR etc.	down-regulated	✘	✘	✘	27604987	details
FAL1	glioblastoma	qPCR, RNA pull-down assay etc.	up-regulated	✘	✘	✔	25203321	details
FER1L4	glioblastoma	qPCR etc.	down-regulated	✘	✘	✔	28789454	details
GAS5	glioblastoma	microarray, qPCR etc.	up-regulated	✘	✘	✔	27784795	details
H19	glioblastoma	qPCR etc.	down-regulated	✘	✘	✘	27306825	details
H19	glioblastoma	RT-qPCR, Western blot, in vitro knockdown, RIP	up-regulated	✘	✘	✘	29643989	details
H19	glioblastoma	qPCR, RNAi, Cell migration and invasion assay etc.	up-regulated	✘	✘	✔	28306408	details
H19	glioblastoma	qPCR, Neurosphere Formation assay etc.	up-regulated	✘	✘	✔	26274999	details
H19	glioblastoma	qPCR, Western blot, etc.	Differential expression	✘	✘	✘	29963265	details
HIF1A-AS2	glioblastoma	RIP, RNA pull-down assay etc.	up-regulated	✘	✘	✔	27264189	details
HIT000337391	glioblastoma	microarray, qPCR etc.	up-regulated	✘	✘	✘	25378224	details
HMMR-AS1	glioblastoma	qPCR, Western blot etc.	up-regulated	✘	✘	✔	29574252	details
HOTAIR	glioblastoma	qPCR etc.	up-regulated	✘	✘	✘	27306825	details
HOTAIR	glioblastoma	qPCR, Lentiviral infection, Western blot etc.	up-regulated	✔	✘	✘	25428914	details
HOTAIR	glioblastoma	CHIP-PCR etc.	up-regulated	✔	✘	✔	25823657	details
HOTAIRM1	glioblastoma	qPCR etc.	differential expression	✘	✘	✔	23046790	details
HOXD-AS1	glioblastoma	qPCR, Western blot, Luciferase reporter assay etc.	up-regulated	✘	✘	✘	29341117	details
linc-ROR	glioblastoma	qPCR, Western blot, other	down-regulated	✘	✘	✘	29581766	details
LINC00152	glioblastoma	qPCR, Western blot etc.	up-regulated	✘	✘	✔	29671226	details
LINC00152	glioblastoma	qPCR, Western blot analysis, RNA-seq	up-regulated	✘	✘	✔	29991527	details
LINC00470	glioblastoma	qPCR, RNAi, Western blot etc.	up-regulated	✘	✘	✔	29866190	details
LINC00663	glioblastoma	qPCR etc.	up-regulated	✘	✘	✘	26743782	details
lnc-BET3L-2:1	glioblastoma	Microarray, qPCR, Western blot, Luciferase reporter assay, etc	down-regulation	✘	✘	✘	29967262	details
lncHERG	glioblastoma	qPCR, Luciferase reporter assay etc.	up-regulated	✘	✘	✔	29296221	details
LOC100506474	glioblastoma multiforme	qPCR etc.	down-regulated	✘	✘	✘	28187000	details
LOXL1-AS1	glioblastoma	qPCR, Western blot etc.	down-regulated	✘	✘	✔	29678575	details
MALAT1	glioblastoma multiforme	qRT-PCR, in vitro knockdown, RNAi	up-regulated	✔	✔	✔	29202181	details
MALAT1	glioblastoma	qPCR, Western blot, Luciferase reporter assay, in vitro knockdown etc.	up-regulated	✔	✘	✔	29479863	details
MALAT1	glioblastoma	qPCR, Western blot	up-regulated	✔	✘	✘	28668966	details
MALAT1	glioblastoma	qPCR, RNAi, Luciferase reporter assay, Cell proliferation assay etc.	up-regulated	✘	✘	✘	25772239	details
MALAT1	glioblastoma multiforme	qPCR, RNAi, Western blot, Luciferase reporter assay etc.	down-regulated	✔	✘	✔	28187000	details
MCM3AP-AS1	glioblastoma	qRT-PCR, Western blot, Luciferase reporter assay, in vitro knockdown, RIP	up-regulated	✘	✘	✘	29375300	details
MEG3	glioblastoma multiforme	qPCR etc.	up-regulated	✔	✘	✔	28187000	details
MEG3	glioblastoma	qPCR etc.	up-regulated	✘	✘	✘	27306825	details
MNX1-AS1	glioblastoma	qPCR etc.	up-regulated	✘	✘	✘	29678219	details
n341995	glioblastoma multiforme	microarray, qPCR etc.	down-regulated	✘	✘	✘	27604987	details
n410783	glioblastoma multiforme	microarray, qPCR etc.	up-regulated	✘	✘	✘	27604987	details
NBAT1	glioblastoma	qPCR, western blot	up-regulated	✘	✘	✔	29771423	details
NEAT1	glioblastoma	qPCR etc.	up-regulated	✘	✘	✔	23046790	details
NR_002734	glioblastoma	Microarray, qPCR, Western blot, Luciferase reporter assay, etc	down-regulation	✘	✘	✘	29967262	details
NR_002791	glioblastoma	Microarray, qPCR, Western blot, Luciferase reporter assay, etc	down-regulation	✘	✘	✘	29967262	details
NR_015392	glioblastoma	microarray, qPCR etc.	up-regulated	✘	✘	✘	25378224	details
NR_024442	glioblastoma	Microarray, qPCR, Western blot, Luciferase reporter assay, etc	down-regulation	✘	✘	✘	29967262	details
NR_026664	glioblastoma	microarray, qPCR etc.	up-regulated	✘	✘	✘	25378224	details
NR_029373	glioblastoma	qPCR, Western blot	up-regulated	✔	✘	✔	28894380	details
NR_037144	glioblastoma	Microarray, qPCR, Western blot, Luciferase reporter assay, etc	down-regulation	✘	✘	✘	29967262	details
P2RX5-TAX1BP3	glioblastoma	Microarray, qPCR	differential expression	✘	✘	✘	27432080	details
PCAT-1	glioblastoma	qPCR etc.	down-regulated	✘	✘	✘	27306825	details
PFKFB2	glioblastoma	qPCR etc.	differential expression	✘	✘	✔	29655792	details
PRNCR1	glioblastoma multiforme	qPCR etc.	down-regulated	✔	✔	✔	28187000	details
RAMP2-AS1	glioblastoma	microarray, qPCR, Western blot, Flow cytometry assay, Cell proliferation assay etc.	down-regulated	✘	✘	✔	27784795	details
RP11-838N2.4	glioblastoma	qPCR, Western blot, RIP etc.	down-regulated	✔	✘	✔	27270310	details
SNHG6	glioblastoma	qPCR, Western blot etc.	up-regulated	✘	✘	✔	29579705	details
SNHG7	glioblastoma	Microarray, qRT-PCR, Western blot, Luciferase reporter assay, in vitro knockdown	up-regulated	✘	✘	✔	29360452	details
SOX2OT	glioblastoma	qPCR, Western blot, in vitro knockdown, Luciferase reporter assay etc.	up-regulated	✘	✘	✔	29132362	details
TP73-AS1	glioblastoma multiforme	qPCR, RNAi, MTT assay etc.	differential expression	✘	✘	✔	28168356	details
TUG1	glioblastoma	qPCR, RNAi etc.	up-regulated	✘	✘	✘	27345398	details
TUG1	glioblastoma	qPCR, RNAi, Western blot, ChIP, Flow cytometry assay etc.	up-regulated	✘	✘	✘	27922002	details
TUSC7	glioblastoma multiforme	qPCR, Western blot, in vitro knockdown etc.	down-regulated	✔	✘	✔	29397407	details
uc002cds.2	glioblastoma	microarray, qPCR etc.	up-regulated	✘	✘	✘	25378224	details
UCA1	glioblastoma	qPCR etc.	up-regulated	✘	✘	✔	29655792	details
XIST	glioblastoma	qPCR, RIP, Luciferase reporter assay etc.	up-regulated	✘	✘	✔	25578780	details
