# Supplementary material for: Coding of Glioblastoma Progression and Therapy Resistance through Long Noncoding RNAs
Source: Cancers (Basel). 2020 Jul 8;12(7):1842. doi: 10.3390/cancers12071842 (PMC7409010; doi:10.3390/cancers12071842)
Supplement: Supplementary file 1 [file cancers-12-01842-s001.zip › lnc2Cancer/Figure S2.xlsx]

## Sheet: Sheet1
LncRNA name	Cancer name	Methods	Expression pattern	Drug resistant	Circulating	Prognostic	Pubmed ID	Details
AK124939	glioblastoma	qPCR etc.	differential expression	✘	✘	✔	23046790	details
ANRIL	glioblastoma	qPCR etc.	up-regulated	✘	✘	✔	23046790	details
C12orf47	glioblastoma multiforme	qPCR, Cell transfection, MTT assay etc.	differential expression	✘	✘	✔	28168356	details
DANCR	glioblastoma	qPCR, Western blot etc.	up-regulated	✘	✘	✔	29602127	details
ENSG00000261684	glioblastoma	microarray, qPCR etc.	up-regulated	✘	✘	✔	27784795	details
FAL1	glioblastoma	qPCR, RNA pull-down assay etc.	up-regulated	✘	✘	✔	25203321	details
FER1L4	glioblastoma	qPCR etc.	down-regulated	✘	✘	✔	28789454	details
GAS5	glioblastoma	microarray, qPCR etc.	up-regulated	✘	✘	✔	27784795	details
H19	glioblastoma	qPCR, RNAi, Cell migration and invasion assay etc.	up-regulated	✘	✘	✔	28306408	details
H19	glioblastoma	qPCR, Neurosphere Formation assay etc.	up-regulated	✘	✘	✔	26274999	details
HIF1A-AS2	glioblastoma	RIP, RNA pull-down assay etc.	up-regulated	✘	✘	✔	27264189	details
HMMR-AS1	glioblastoma	qPCR, Western blot etc.	up-regulated	✘	✘	✔	29574252	details
HOTAIR	glioblastoma	CHIP-PCR etc.	up-regulated	✔	✘	✔	25823657	details
HOTAIRM1	glioblastoma	qPCR etc.	differential expression	✘	✘	✔	23046790	details
LINC00152	glioblastoma	qPCR, Western blot etc.	up-regulated	✘	✘	✔	29671226	details
LINC00152	glioblastoma	qPCR, Western blot analysis, RNA-seq	up-regulated	✘	✘	✔	29991527	details
LINC00470	glioblastoma	qPCR, RNAi, Western blot etc.	up-regulated	✘	✘	✔	29866190	details
lncHERG	glioblastoma	qPCR, Luciferase reporter assay etc.	up-regulated	✘	✘	✔	29296221	details
LOXL1-AS1	glioblastoma	qPCR, Western blot etc.	down-regulated	✘	✘	✔	29678575	details
MALAT1	glioblastoma multiforme	qRT-PCR, in vitro knockdown, RNAi	up-regulated	✔	✔	✔	29202181	details
MALAT1	glioblastoma	qPCR, Western blot, Luciferase reporter assay, in vitro knockdown etc.	up-regulated	✔	✘	✔	29479863	details
MALAT1	glioblastoma multiforme	qPCR, RNAi, Western blot, Luciferase reporter assay etc.	down-regulated	✔	✘	✔	28187000	details
MEG3	glioblastoma multiforme	qPCR etc.	up-regulated	✔	✘	✔	28187000	details
NBAT1	glioblastoma	qPCR, western blot	up-regulated	✘	✘	✔	29771423	details
NEAT1	glioblastoma	qPCR etc.	up-regulated	✘	✘	✔	23046790	details
NR_029373	glioblastoma	qPCR, Western blot	up-regulated	✔	✘	✔	28894380	details
PFKFB2	glioblastoma	qPCR etc.	differential expression	✘	✘	✔	29655792	details
PRNCR1	glioblastoma multiforme	qPCR etc.	down-regulated	✔	✔	✔	28187000	details
RAMP2-AS1	glioblastoma	microarray, qPCR, Western blot, Flow cytometry assay, Cell proliferation assay etc.	down-regulated	✘	✘	✔	27784795	details
RP11-838N2.4	glioblastoma	qPCR, Western blot, RIP etc.	down-regulated	✔	✘	✔	27270310	details
SNHG6	glioblastoma	qPCR, Western blot etc.	up-regulated	✘	✘	✔	29579705	details
SNHG7	glioblastoma	Microarray, qRT-PCR, Western blot, Luciferase reporter assay, in vitro knockdown	up-regulated	✘	✘	✔	29360452	details
SOX2OT	glioblastoma	qPCR, Western blot, in vitro knockdown, Luciferase reporter assay etc.	up-regulated	✘	✘	✔	29132362	details
TP73-AS1	glioblastoma multiforme	qPCR, RNAi, MTT assay etc.	differential expression	✘	✘	✔	28168356	details
TUSC7	glioblastoma multiforme	qPCR, Western blot, in vitro knockdown etc.	down-regulated	✔	✘	✔	29397407	details
UCA1	glioblastoma	qPCR etc.	up-regulated	✘	✘	✔	29655792	details
XIST	glioblastoma	qPCR, RIP, Luciferase reporter assay etc.	up-regulated	✘	✘	✔	25578780	details
