# Supplementary material for: Coding of Glioblastoma Progression and Therapy Resistance through Long Noncoding RNAs
Source: Cancers (Basel). 2020 Jul 8;12(7):1842. doi: 10.3390/cancers12071842 (PMC7409010; doi:10.3390/cancers12071842)
Supplement: Supplementary file 1 [file cancers-12-01842-s001.zip › lnc2Cancer/Figure S4.xlsx]

## Sheet: Sheet1
LncRNA name	Cancer name	Pubmed ID	Frequency	Cell line	Tissue	Blood	Score	Details
H19	glioblastoma	29643989	5	1	1	0	10	details
H19	glioblastoma	28306408	5	1	1	0	10	details
H19	glioblastoma	26274999	5	1	1	0	10	details
H19	glioblastoma	29963265	5	1	1	0	10	details
MALAT1	glioblastoma multiforme	28187000	2	1	1	1	6	details
H19	glioblastoma	27306825	5	1	0	0	5	details
MALAT1	glioblastoma	29479863	5	1	0	0	5	details
MALAT1	glioblastoma	28668966	5	1	0	0	5	details
MALAT1	glioblastoma	25772239	5	1	0	0	5	details
LINC00152	glioblastoma	29671226	2	1	1	0	4	details
LINC00152	glioblastoma	29991527	2	1	1	0	4	details
TUG1	glioblastoma	27345398	2	1	1	0	4	details
TUG1	glioblastoma	27922002	2	1	1	0	4	details
HOTAIR	glioblastoma	27306825	3	1	0	0	3	details
HOTAIR	glioblastoma	25428914	3	1	0	0	3	details
HOTAIR	glioblastoma	25823657	3	1	0	0	3	details
ANRIL	glioblastoma	27306825	2	1	0	0	2	details
ANRIL	glioblastoma	23046790	2	1	0	0	2	details
APTR	glioblastoma	24748121	1	1	1	0	2	details
CASP5	glioblastoma multiforme	29715460	1	1	1	0	2	details
DANCR	glioblastoma	29602127	1	1	1	0	2	details
FER1L4	glioblastoma	28789454	1	1	1	0	2	details
HIF1A-AS2	glioblastoma	27264189	1	1	1	0	2	details
HOXD-AS1	glioblastoma	29341117	1	1	1	0	2	details
lnc-BET3L-2:1	glioblastoma	29967262	1	1	1	0	2	details
LOC100506474	glioblastoma multiforme	28187000	1	0	1	1	2	details
LOXL1-AS1	glioblastoma	29678575	1	1	1	0	2	details
MALAT1	glioblastoma multiforme	29202181	2	1	0	0	2	details
MCM3AP-AS1	glioblastoma	29375300	1	1	1	0	2	details
MEG3	glioblastoma multiforme	28187000	1	0	1	1	2	details
MEG3	glioblastoma	27306825	2	1	0	0	2	details
MNX1-AS1	glioblastoma	29678219	1	1	1	0	2	details
NBAT1	glioblastoma	29771423	1	1	1	0	2	details
PRNCR1	glioblastoma multiforme	28187000	1	0	1	1	2	details
RAMP2-AS1	glioblastoma	27784795	1	1	1	0	2	details
RP11-838N2.4	glioblastoma	27270310	1	1	1	0	2	details
SNHG6	glioblastoma	29579705	1	1	1	0	2	details
SNHG7	glioblastoma	29360452	1	1	1	0	2	details
TUSC7	glioblastoma multiforme	29397407	1	1	1	0	2	details
AC023115.3	glioblastoma	28499919	1	1	0	0	1	details
AK021444	glioblastoma multiforme	27604987	1	0	1	0	1	details
AK124939	glioblastoma	23046790	1	1	0	0	1	details
anti-NOS2A	glioblastoma	18820242	1	0	1	0	1	details
C12orf47	glioblastoma multiforme	28168356	1	1	0	0	1	details
ENSG00000235427	glioblastoma	27432080	1	0	1	0	1	details
ENSG00000261684	glioblastoma	27784795	1	0	1	0	1	details
ENSG00000261924	glioblastoma	27432080	1	0	1	0	1	details
ENST00000411660	glioblastoma	25378224	1	0	1	0	1	details
ENST00000451515	glioblastoma	25378224	1	0	1	0	1	details
ENST00000468639	glioblastoma multiforme	27604987	1	0	1	0	1	details
ENST00000480032	glioblastoma multiforme	27604987	1	0	1	0	1	details
ENST00000486254	glioblastoma multiforme	27604987	1	0	1	0	1	details
ENST00000486541	glioblastoma multiforme	27604987	1	0	1	0	1	details
ENST00000497139	glioblastoma multiforme	27604987	1	0	1	0	1	details
ENST00000518554	glioblastoma	27600337	1	0	1	0	1	details
ENST00000520186	glioblastoma	27600337	1	0	1	0	1	details
ENST00000529019	glioblastoma multiforme	27604987	1	0	1	0	1	details
ENST00000532691	glioblastoma multiforme	27604987	1	0	1	0	1	details
ENST00000547415	glioblastoma	27600337	1	0	1	0	1	details
ENST00000559148	glioblastoma multiforme	27604987	1	0	1	0	1	details
ENST00000559981	glioblastoma	27600337	1	0	1	0	1	details
ENST00000569946	glioblastoma multiforme	27604987	1	0	1	0	1	details
ENST00000596492	glioblastoma multiforme	27604987	1	0	1	0	1	details
FAL1	glioblastoma	25203321	1	1	0	0	1	details
GAS5	glioblastoma	27784795	1	0	1	0	1	details
HIT000337391	glioblastoma	25378224	1	0	1	0	1	details
HMMR-AS1	glioblastoma	29574252	1	1	0	0	1	details
HOTAIRM1	glioblastoma	23046790	1	1	0	0	1	details
linc-ROR	glioblastoma	29581766	1	1	0	0	1	details
LINC00470	glioblastoma	29866190	1	1	0	0	1	details
LINC00663	glioblastoma	26743782	1	1	0	0	1	details
lncHERG	glioblastoma	29296221	1	1	0	0	1	details
n341995	glioblastoma multiforme	27604987	1	0	1	0	1	details
n410783	glioblastoma multiforme	27604987	1	0	1	0	1	details
NEAT1	glioblastoma	23046790	1	1	0	0	1	details
NR_015392	glioblastoma	25378224	1	0	1	0	1	details
NR_026664	glioblastoma	25378224	1	0	1	0	1	details
NR_029373	glioblastoma	28894380	1	1	0	0	1	details
P2RX5-TAX1BP3	glioblastoma	27432080	1	0	1	0	1	details
PCAT-1	glioblastoma	27306825	1	1	0	0	1	details
PFKFB2	glioblastoma	29655792	1	1	0	0	1	details
SOX2OT	glioblastoma	29132362	1	1	0	0	1	details
TP73-AS1	glioblastoma multiforme	28168356	1	1	0	0	1	details
uc002cds.2	glioblastoma	25378224	1	0	1	0	1	details
UCA1	glioblastoma	29655792	1	1	0	0	1	details
XIST	glioblastoma	25578780	1	0	1	0	1	details
ENST00000398460	glioblastoma	29967262	1	1	1	0		details
NR_002734	glioblastoma	29967262	1	1	1	0		details
NR_002791	glioblastoma	29967262	1	1	1	0		details
NR_024442	glioblastoma	29967262	1	1	1	0		details
NR_037144	glioblastoma	29967262	1	1	1	0		details
